# Supplementary material for: Zika M—A Potential Viroporin: Mutational Study and Drug Repurposing
Source: Biomedicines. 2022 Mar 10;10(3):641. doi: 10.3390/biomedicines10030641 (PMC8944957; doi:10.3390/biomedicines10030641)
Supplement: Supplementary file 1 [file biomedicines-10-00641-s001.zip]

Archive with 1 entries (1 files):
- biomedicines-1599754-supplementary.pdf
